# Supplementary material for: Phenotypic Effects of Homeodomain-Interacting Protein Kinase 2 Deletion in Mice
Source: Int J Mol Sci. 2021 Aug 2;22(15):8294. doi: 10.3390/ijms22158294 (PMC8348407; doi:10.3390/ijms22158294)
Supplement: Supplementary file 1 [file ijms-22-08294-s001.zip]

Archive with 1 entries (1 files):
- ijms-1321565-supplementary.pdf
